# Supplementary material for: ASO Therapy Targeting STAU2 to Inhibit Pancreatic Ductal Adenocarcinoma Progression and Metastasis by Regulating the PALLD‐Mediated EMT Signaling Pathway
Source: Adv Sci (Weinh). 2025 Jun 20;12(33):e06718. doi: 10.1002/advs.202506718 (PMC12412546; doi:10.1002/advs.202506718)
Supplement: Supplementary file 2 — Supporting Information [file ADVS-12-e06718-s001.xlsx]

## Sheet: Sheet1
Table: 1 Clinicopathologic information of PDAC patients
Patient ID	TNM stage	Grade	States	Survival days	Gender	Age
201807843	T4N0M1	Ⅳ	1	490	female	63
201601828	T4N0M0	Ⅲ	1	262	female	58
201700697	T3N1M0	Ⅱ	1	427	male	64
202033797	T3N1M0	Ⅲ	1	184	male	56
202141636	T3N1M0	Ⅱ	0	270	female	57
202115676	T3N0M1	Ⅳ	0	484	female	61
201500933	T3N0M1	Ⅳ	1	329	female	79
201521953	T3N0M0	Ⅱ	1	1202	male	60
201822380	T3N0M0	Ⅱ	1	625	male	51
201416432	T3N0M0	Ⅱ	1	861	male	62
202143705	T3N0M0	Ⅱ	0	255	male	50
202036355	T2N1M0	Ⅱ	1	467	female	48
202216285	T2N0M0	Ⅱ	0	105	female	63
201306917	T2N0M0	Ⅱ	0	2025	male	62
202004398	T2N0M0	Ⅰ	0	913	male	55
202025972	T1N0M0	Ⅰ	0	738	male	52
201521490	T1N0M0	Ⅰ	1	1512	male	63
201728124	T1N0M0	Ⅰ	1	166	female	65
202105605	T1N0M0	Ⅰ	0	558	female	69
201715735	T1N0M0	Ⅰ	0	1895	female	62
