# Supplementary material for: ASO Therapy Targeting STAU2 to Inhibit Pancreatic Ductal Adenocarcinoma Progression and Metastasis by Regulating the PALLD‐Mediated EMT Signaling Pathway
Source: Adv Sci (Weinh). 2025 Jun 20;12(33):e06718. doi: 10.1002/advs.202506718 (PMC12412546; doi:10.1002/advs.202506718)
Supplement: Supplementary file 3 — Supporting Information [file ADVS-12-e06718-s003.xlsx]

## Sheet: Sheet1
Table S2: List of target sequences for shRNA
Name	sequence (5' to 3')
shNC	TTCTCCGAACGTGTCACGT
shSTAU2_1	GCCAGGGAACTCCTTATGAAT
shSTAU2_2	CCAACCTTCAAGCTCTTTCTT
shPALLD	GGTACAGGCTGTCAACCAAAG

## Sheet: Sheet2
Table S2: List of primer sequences for RT-qPCR
Name	sequence (5' to 3')
STAU2 F	GCTCTGAAGCGAAATATGCCTGTC
STAU2 R	TTTAAGCTCCTGTAAGACGGTGGTCG
PALLD F	GCCTACTTTCCTCCTGTTTTT
PALLD R	AGTGGTCATTGTTGGATTCTC
C-MYC F	CTGCGTAGTTGTGCTGATGT
C-MYC R	ATCATTTCCATGACGGCCTGT
GAPDH F	GGAAGGTGAAGGTCGGAGTC
GAPDH R	TGGGTGGAATCATATTGGAACA
SNAI1 F	ATGCACATCCGAAGCCACA
SNAI1 R	GAGGGTCAGCGGGGACATC
VIMENTIN F	GAGAACTTTGCCGTTGAAGC
VIMENTIN R	GCTTCCTGTAGGTGGCAATC
CDH1 F	AAAGGCCCATTTCCTAAAAACCT
CDH1 R	TGCGTTCTCTATCCAGAGGCT
CDH2 F	TGACTGAGGAGCCTATGAAG
CDH2 R	TTGTAGAGCTCCACTGTGC
ZEB2 F	GGAGACGAGTCCAGCTAGTGT
ZEB2 R	CCACTCCACCCTCCCTTATTTC
IQGAP1 F	CAGAGACGTGCTATCCGTGATG
IQGAP1 R	CTCCGCTGATTCCGAATATCCC

## Sheet: Sheet3
Table S2: List of target sequences for sgRNA
Name	sequence (5' to 3')
sgNC	TTCTCCGAACGTGTCACGT
sgPALLD	ATGGGAAGGATGTTCACA

## Sheet: Sheet4
Table S2: List of sequences for antisense oligonucleotide
Name	sequence (5' to 3')
STAU2-ASO	ATTCATAAGGAGTTCCCTGGC
Control-ASO	ATCTCGAGTCCAACGGTTAGT

## Sheet: Sheet5
Table S2: List of primer sequences for overexpression plasmids
Name	sequence (5' to 3')
STAU2-F	AGGTCGACTCTAGAGGATCCCGCCACCAT GGCAAACCCAAAAGAGAAAACTGCAATGTGTCTGG
STAU2-R	TCCTTGTAGTCCATACCGGTGACGGCCGA GTTTGATTTCTTGC
PALLD-F	GATCGCCGTGTAATTCTAGATAGTGAACC ACACCAGGAGAAC
PALLD-R	CCGGCCGCCCCGACTCTAGATTTTGCTTC ACAAAACTGCAACTATTATTTG
Luc-3’ UTR-F	GAGGAGTTGTGTTTGTGGAC
Luc-3’ UTR-R	GACGATAGTCATGCCCCGCG
