# Supplementary material for: ASO Therapy Targeting STAU2 to Inhibit Pancreatic Ductal Adenocarcinoma Progression and Metastasis by Regulating the PALLD‐Mediated EMT Signaling Pathway
Source: Adv Sci (Weinh). 2025 Jun 20;12(33):e06718. doi: 10.1002/advs.202506718 (PMC12412546; doi:10.1002/advs.202506718)
Supplement: Supplementary file 4 — Supporting Information [file ADVS-12-e06718-s002.xlsx]

## Sheet: Sheet1
Table S3: List of antibodies used in this study
	Identifier	Source	Application
Primary antibody
Anti-STAU2	RNO13P	MBL	RIP
Anti-STAU2	15998-1-AP	Proteintech	WB, IP
Anti-STAU2	GTX115836	GeneTex	IF
Anti-PALLD	10853-1-AP	Proteintech	WB, IF，IP
Anti-IQGAP1	22167-1-AP	Proteintech	WB
Anti-GAPDH	60004-1-Ig	Proteintech	WB
Anti-C-MYC	10828-1-AP	Proteintech	WB
Anti-E-CADHEREIN	20874-1-AP	Proteintech	WB
Anti-N-CADHEREIN	22018-1-AP	Proteintech	WB
Anti-VIMENTIN	10366-1-AP	Proteintech	WB
Anti-SNAI1	13099-1-AP	Proteintech	WB
Anti-VINCULIN	26520-1-AP	Proteintech	WB
Anti-ZEB2	67514-1-Ig	Proteintech	WB
Second antibody
HRP-conjugated goat anti-rabbit IgG	Cat# 401315-2ML	Millipore	WB
HRP-conjugated goat anti-mouse IgG	Cat# 401215-2ML	Millipore	WB
